# Supplementary material for: Association of Interleukin 8 and Myocardial Recovery in Patients with ST-Elevation Myocardial Infarction Complicated by Acute Heart Failure
Source: PLoS One. 2014 Nov 12;9(11):e112359. doi: 10.1371/journal.pone.0112359 (PMC4229310; doi:10.1371/journal.pone.0112359)
Supplement: Data Availability S1 — Supporting information File S1. (XLS) [file pone.0112359.s005.xls]

## Sheet: Resultater
Levo1 Plac 0	IL8 0<med>1	delta WMSI d0-d42	IL6 0	IL 6 1	IL6 2	IL6 5	IL6 6	sgp130 0	sgp130 1	sgp130 2	sgp130 5	sgp130 6	IL6sR 0	IL 6sR 1	IL6sR 2	IL6sR 5	IL6sR 6	CRP0	CRP1	CRP2	CRP5	CRP6	MCP0	MCP1	MCP2	MCP5	MCP6	MMP90	MMP91	MMP92	MMP95	MMP96	IL80	IL81	IL82	IL85	IL86	ICAM0	ICAM1	ICAM2	ICAM5	ICAM6	VCAM0	VCAM1	VCAM2	VCAM5	VCAM6	TNF0	TNF1
1			15.26	24.88	14.96	6.11	2.75	224.86	190.15	198.96	184.47	279.17	35804.6	31932.3	33211	32387.6	32205.3	29.885	170.094	95.2734	49.3122	24.9612	80.7753	144.613	100.467	91.2198	107.724	1451.77	394.027	282.078	533.023	560.678	15.5265	11.4829	5.62946	7.04327	9.85381	244.701	199.132	229.164	227.797	274.702	629.207	669.33	658.533	577.508	706.942	2.11445	2.29745
1	0	0.06	38.14	31.3	26.89	5.74	4.01	228.97	178.29	171.1	184.98	211.99	31841.5	24274.5	25989.3	31026.6	32205.3	30.2266	131.928	143.415	56.3899	20.2534	126.203	137.536	94.0133	234.313	203.131	754.904	277.832	312.909	589.44	209.942	24.2125	10.4417	11.2125	19.2146	13.2162	245.136	212.725	227.152	243.935	304.23	547.536	528.614	556.079	595.148	708.995	1.781	2.15249
0	1	-0.25	30.12	20.01	10.09	6	1.3	231.04	203.98	211.32	214.68	264.03	30396.3	26857.1	28701.8	32114.2	30756.1	74.6281	107.834	74.9559	31.1804	4.66	240.991	155.684	115.586	109.526	126.103	348.597	274.236	346.474	569.736	310.114	28.9083	13.8387	15.5069	11.2025	19.4029	202.788	186.514	200.171	192.04	141.496	556.017	573.744	465.699	493.848	598.874	2.94982	2.1842
0	1	-0.44	19.71	19.38	25.83	32.63	12.27	342.08	275.55	281.36	326.77	342.08	34131.8	28613.3	28967.8	40744.1	45834.8	66.6385	219.414	19.4533	167.467	5.55545	699.087	425.001	395.649	514.944	285.925	806.048	775.317	756.28	440.744	593.135	26.0369	18.281	19.3819	19.9916	15.6449	239.44	268.659	292.878	308.619	237.719	741.547	834.174	997.631	752.863	680.907	2.14817	2.15085
1	0	-0.44	33.7	28.39	24.82	25.71	2.94	244.92	234.49	222.82	259.75	365.4	35524.4	33854.9	34409.2	38730.6	49847.9	80.7561	143.375	128.02	100.632	2.02669	238.504	175.012	187.475	175.763	265.94	450.695	469.218	461.32	626.369	249.855	19.1591	19.7535	17.4606	16.1696	17.3079	233.036	235.449	237.879	269.608	263.876	709.223	701.827	666.944	681.462	832.424	1.33375	1.58861
0	1	-0.38	28.13	23.48	23.3	35	13.78	207.97	227.6	236.56	256.61	260.46	46033.5	44745.8	45339	51982.6	50463.4	109.648	149.393	157.854	152.486	11.9226	332.809	345.623	432.522	380.031	172.358	953.991	463.335	568.996	230.825	171.535	33.4531	20.6893	27.8458	24.7486	20.058	218.156	241.521	269.282	321.088	327.412	1156.94	1207.75	1232.29	1264.88	1399.39	4.17344	3.49291
1	0	-0.19	29.34	31.21	27.87	21.69	2.45	272.65	270.49	275.55	267.61	302.7	40840.6	40744.1	42003	47831.1	54438.5	50.5853	62.4318	58.4659	49.6374	8.29848	354.026	226.683	133.176	106.442	126.47	518.484	189.019	80.8355	220.432	86.9064	14.5808	11.0049	9.05817	6.74328	7.49326	301.358	262.828	292.623	353.688	394.383	799.747	828.623	776.245	736.123	828.811	3.21836	2.89507
1	0	-0.38	34.11	32.13	19.06	29.64	2.98	228.29	233.8	264.03	237.26	309.42	53675.2	38635.3	34316.7	39303.3	44056.1	53.0449	106.438	145.097	147.864	4.32245	351.231	334.257	1082.01	298.235	215.059	2061.24	959.79	2126.25	837.383	526.148	22.8231	17.3872	61.0772	16.9755	14.8037	206.872	201.806	246.521	252.514	296.409	763.519	853.536	964.082	823.069	832.44	1.24556	2.36423
0	0	-0.69	25.17	8.37	5.36	8.03	6.25	212.66	187.57	187.05	206.64	193.77	42977.7	39112.2	48434	51222.5	46531.1	84.9219	80.0348	140.318	41.4135	20.3544	231.041	97.5076	103.349	133.228	198.567	508.479	255.489	379.522	420.703	136.944	21.7991	13.0496	10.8923	12.4903	10.1713	198.973	175.283	210.394	237.321	229.136	545.3	537.425	529.92	493.58	501.366	1.5372	0.855047
1	0	-0.56	30.33	32.12	24.09	10.73	1.94	261.89	206.64	246.32	240.73	252.66	53760	39112.2	38825.9	54353.7	57074.9	92.4185	5.74725	139.209	128.069	5.76558	370.092	146.356	93.8246	119.251	183.423	455.697	371.977	236.873	386.736	192.447	15.0733	10.3162	10.3752	10.1007	8.46307	234.566	219.026	236.28	233.364	266.167	757.42	716.783	800.559	731.793	836.081	9.15149	9.53112
0	1	0.07	21.07	31.83	28.65	23.19	3.57	359.14	261.17	266.9	220.1	305.68	49544.1	45042.1	53166.9	45735.5	50042.1	127.756	204.569	110.359	49.4982	2.59039	208.271	124.439	167.93	189.34	227.959	758.302	618.32	428.425	421.191	196.953	27.9975	24.5756	35.8749	21.6505	16.5121	459.26	356.064	341.146	291.37	335.893	1183.87	993.275	939.11	829.431	1123.56	3.06309	3.37255
1	0	-0.42	27.22	34.39		34.05	6.07	199.48	235.18		224.86	325.25	55797.8	57671.8		68073.2	72676.1	175.978		204.97	144.937	17.6425	223.705			261.71	188.793	304.132	336.044		287.824	158.051	13.4406	11.2617		11.5831	12.6615	273.567	339.418		382.189	257.354	1012.41	1038.67		944.532	1168.21	4.39395	3.74132
1	1	0.15	23.69	26.26	37.27	30.58	1.58	189.63	216.03	200	203.98	277	26770	28259.9	27556.3	25644.1	38349.9	205.68	212.877	27.2787	142.718	15.3087	119.366	116.887	105.08	95.3607	201.514	473.724	724.539	467.847	693.674	703.478	81.7595	37.4568	29.7017	17.7128	27.6523	499.017	705.919	619.757	469.24	334.832	843.952	878.716	853.649	821.003	644.741	3.90197	3.63344
0	0	-0.3	11.97	22.5	12.47	2.81	0.87	238.65	201.32	195.33	229.66	242.13	66170.6	48635.4	48635.4	59722.3	58610.8						161.785	133.067	76.945	103.293	120.659	1604.13	249.638	207.428	356.862	236.684	17.7536	27.1725	8.03606	13.8274	17.9038	186.538	173.795	172.301	191.884	210.382	546.378	514.857	480.295	550.618	530.98	1.01869	0.972028
0			14.01	30.58	26.89	31.94		342.85	352.91	282.08	286.47		63412.1	54523.4	48031.8	46431.5		28.7604	34.9564	90.66	96.623		109.081	239.114	188.558	224.699		451.288	585.991	682.789	296.659		25.796	35.7077	27.4892	24.8463		225.405	218.911	232.988	222.601		1021.4	939.307	1145.7	1212.58		3.49805	3.87988
0	0	-0.5	29.56	19.79	8.93	8.39	2.38	215.36	209.31	186.02	199.48	265.46	55372.7	59636.8	60750	65480	65134.9	93.9582	94.4657	76.4441	36.7246	2.24581	258.858	114.715	130.114	136.525	308.26	461.323	386.681	401.872	562.484	356.038	18.9375	15.3352	11.4883	9.71288	10.5651	286.962	287.858	304.508	274.851	218.387	551.465	508.072	489.588	707.257	448.502	2.40879	2.73201
1	0	-0.5	33.37	34.05	24.85	17.65	1.34	226.1	221.82	235.44	244.87	321.63	26723.2	28659.4	35143.4	36024.9	45324.4	188.947	171.595	158.954	76.8272	5.04756	286.563	173.77	295.848	206.417	185.635	448.014	355.454	358.103	535.766	139.631	25.5587	26.9575	21.7388	40.6287	34.207	242.94	310.372	301.384	313.087	288.804	1042.11	943.84	967.351	946.646	1021.23	4.05748	5.68084
1	1	-0.07	41.35	37.79	33.97	33.1	18.53	243.42	252.92	239.06	258.8	310.82	33396.3	33589.4	32148.1	36319.9	46052.5	166.609	162.283	162.037	98.905	29.5948	289.878	265.611	332.591	307.681	207.975	866.873	583.256	809.344	987.772	1546.94	26.5984	23.5593	24.5229	25.0291	24.5124	281.234	301.419	214.902	337.445	384.335	788.936	824.393	788.738	795.906	826.886	4.64176	2.90197
0	0	-0.82	9.27	25.45	6.74	2.49	4.05	273.65	258.06	236.89	278.14	294	37604.8	34655.9	31290.7	34073.2	33686	9.18606	43.0322	36.8638	26.3371	8.48303	168.659	209.442	187.035	154.253	174.675	618.744	283.974	441.915	573.054	569.418	17.4863	17.9748	32.0439	22.0024	28.8403	197.841	216.686	174.946	187.007	192.182	514.049	542.394	429.61	480.053	517.404	0.732708	2.0937
1	1	-0.25	21.32	40.33	44.27	35.89	2.99	358.54	284.16	275.15	288.69	315.44	49734.4	41319.7	41930	50139.6	51258.6	43.2879	152.398	147.842	81.9913	4.7661	309.142	147.303	217.749	208.442	286.783	1193.24	432.461	405.259	341.67	317.847	53.7372	23.9529	17.1562	25.7547	25.8955	263.576	256.606	268.183	307.416	282.987	1094.99	1012.92	1029.37	1126.2	767.251	4.27217	3.10622
1	0	-0.56	35.45	35.17	30.98	23.91	3.22	282.65	202.09	214.02	275.15	453.58	37307.3	26540.5	25631.6	41015.4	48464.4	21.6773	148.31	179.511	71.9663	6.59808	274.169	150.776	276.754	270.998	209.903	482.386	158.433	578.356	793.722	1642.72	23.5119	12.4597	17.3225	19.0488	27.6659	210.398	248.138	212.815	276.182	294.828	769.303	653.416	557.618	690.201	872.072	1.60832	2.14243
1	0	-0.61	36.88	35.89		6.01	3.56	228.25	239.06		338.79	322.4	33492.8	36319.9		52100	51538.9	164.135	162.201		43.5438	12.7944	307.256	207.064		261.796	332.504	869.037	924.798		454.904	432.879	22.7725	14.9035		17.4799	15.5367	311.487	326.779		448.599	293.733	638.212	673.546		522.65	607.743	1.82857	1.42512
0	1	0.25	31.36	32.83	35.11	32.35	6.73	408.4	412.43	343.51	403.69	431.29	35632.4	43876.6	39000.5	45844.2	41930	173.771	177.521	169.419	137.685	42.6349	143.435	169.632	159.865	227.457	240.732	671.923	744.058	621.365	419.959	329.952	42.0448	38.1036	26.074	22.0661	13.4521	235.118	239.038	241.565	292.255	249.945	890.133	873.754	780.051	853.311	888.228	2.89847	3.01412
1	0	-0.69	23.69	18.93	29.32	15.25		278.14	275.15	257.33	294		67729	60705.3	58704.1	56333.5		53.837	82.9603	69.6211	88.5792		414.555	230.434	185.008	168.407		834.493	571.2	875.817	919.33		25.5525	19.0821	29.8491	16.9919		385.501	394.085	341.085	364.158		720.46	699.582	667.33	635.58		3.77548	3.51001
0			20.42					304.67					38101.9					38.4903					372.963					954.936					30.9962					345.212					934.194					1.04262
0	0	-1	23.58	39.13	26.33	33.17	1.99	332.53	228.25	230.4	225.39	335.65	55955.4	40509.4	43362.2	50325.9	59179.8	23.7082	55.6565	85.2627	78.8254	12.4105	199.514	312.038	222.791	228.165	256.758	565.512	463.95	560.573	399.204	245.916	19.9056	11.3243	12.7982	12.1966	10.3047	206.655	206.916	217.983	239.463	271.778	612.252	650.992	689.369	677.785	765.359	2.27298	1.79202
0	1	0.25	34.72	28.35	37.3	33.97	6.56	246.33	234.72	214.02	259.54	255.86	39602.4	29874.1	30156.2	37604.8	39000.5	31.3824	151.115	172.93	127.354	6.57787	183.374	136.273	113.158	148.441	389.785	771.633	1505.69	1005.22	623.154	181.846	28.5792	28.1547	21.6224	22.062	14.4168	241.652	298.484	280.121	354.102	304.738	685.906	828.515	786.229	811.202	1054.47	0.838063	1.60992
1	0	-0.56	25.54	37.06	31.19	32.29	0.95	275.15	247.06	243.42	263.24	320.08	46052.5	35534.5	43465	46365.4	45324.4	29.4467	165.532	145.091	68.5347	3.74787	114.682	186.034	163.353	167.115	171.334	349.582	178.773	340.782	520.802	201.082	16.3947	15.6036	12.5534	14.8306	12.2145	192.189	190.77	188.446	176.941	241.095	926.717	1014.55	1082.93	847.763	918.539	1.30068	3.29886
0	0	-0.37	38.3	32.31	33.93	7.07	3.83	249.25	200	228.25	231.84	323.96	27273.1	22214.2	27181.3	34850.7	31957.1	46.5415	110.858	88.6944	52.8528	9.00582	319.513	152.78	188.746	166.084	220.828	776.099	632.932	851.462	662.982	238.375	16.9901	14.3952	16.4871	14.9571	17.7607	216.276	224.457	230.678	240.147	262.253	672.182	637.055	741.755	590.265	903.968	2.178	4.67636
1	0	-0.94	36.67	36.29	44.48	14.75	5.77	256.59	221.11	219.69	284.91	369.7	33782.7	26267.1	24609.9	39100.7	35828.5	81.2048	139.182	150.488	111.805	8.19256	298.89	223.651	211.578	182.459	209.238	441.436	349.667	638.055	351.155	213.927	14.9007	64.3005	19.9726	17.7315	12.6	295.461	305.815	301.711	410.491	320.286	825.331	797.935	782.337	840.79	1044.31	2.43503	2.96496
0	0	-0.06	21.32	25.54	28.04	32.23	3.51	241.24	226.82	228.97	236.17	287.93	41218.2	44702.5	52943.1	63771.6	66664.1	178.918	186.556	157.234	104.959	7.47693	259.65	166.421	144.063	122.015	207.876	318.215	416.265	661.295	436.285	324.007	18.2252	16.2732	15.6116	11.6022	15.6138	160.308	165.728	159.907	176.43	180.459	787.022	722.028	620.781	560.138	721.288	3.29888	3.56763
1	1	-0.25	27.43	34.92	27.48	36.71	12.78	330.96	248.52	274.4	244.14	308.51	59179.8	44599.1	46678.8	41726.3	66374.1	50.074	100.017	135.112	94.077	41.32	242.01	223.07	198.512	284.347	212.166	428.885	335.11	228.627	304.773	366.129	33.9127	30.8147	30.4939	30.9314	48.3094	312.583	302.731	301.75	304.773	364.238	636.546	648.154	652.023	830.525	991.409	2.18839	2.90012
0			31.36	31.58	32.54	25.45		206.28	218.27	197.47	219.69		51258.6	53694.1	49310.2	52755.6		128.909	115.496	89.7396	137.685	56.9506	141.085	133.473	143.104	183.495		916.07	475.023	596.625	201.802		24.39	28.4194	26.8767	36.5745		228.771	226.703	203.442	252.422		932.341	874.979	970.267	1035.5		2.54268	2.98054
0	0	-0.56	30.84	25.35	31.17	18.18	16.95	272.06	314.38	300.8	295.88	257.54	35190.5	46745.4	47888.9	56847.2	48654.4	159.107	168.885	114.719	58.4335	7.70052	354.111	198.251	231.465	208.05	273.728	180.012	300.783	75.4742	167.398	312.418	20.5885	13.1085	18.3985	3.47903	19.124	349.77	407.652	360.584	413.584	280.104	1055.06	1019.16	953.079	987.426	900.069	6.5377	8.0363
1		-0.31	33.65	18.48	31.63	6.19	1.99	195.69	189.56	193.85	197.54	218.18	28431	31993.4	33052.2	37174.5	42695.2	84.9752	101.881	6.70597	9.15477	7.82273	235.485	239.077	190.673	191.308	196.696	126.532	97.8528	109.404	208.176	462.428	-	-	9.82853	3.65473	15.4097	210.124	223.547	223.849	258.462	222.048	659.556	719.492	616.558	640.989	668.654	1.11405	1.57018
1	0	-0.19	34.93	35.26		12.08	3.59	249.72	227.04		237.15	290.97	44475.5	42508.7		53415	57434.8	118.403		130.795	30.8656	12.3273	359.509	157.142		166.202	227.898	630.7	293.357		311.657	612.718	10.9142	1.10208		6.1532	13.4347	224.153	227.274		273.553	202.773	970.51	944.854		896.224	1064.11	5.11565	3.38678
1	1	-0.06	22.63	40.07	28.11	15.94	2	255.13	236.56	208.18	198.77	260.55	50498.6	35639.5	28431	34742.8	50249.3	23.6221	105.983	141.46	65.2607		119.202	397.269	273.377	203.323	190.803	1022.48	910.143	445.34	368.475	400.893	43.9598	26.0295	21.9222	12.4671	28.7423	212.772	216.933	206.562	203.483	354.736	392.984	599.855	567.185	560.181	697.404	0.689676	1.2133
0	1	0.12	37.75	32.81		18.44	3.48	268.42	243.72		306.35	416.33	41115.2	27917.1		43255.8	41578.6						173.512	244.564	115.214	147.338	196.881	965.076	1005.41		476.674	532.691	31.6044	21.1166		20.494	17.3457	357.278	353.25		375.909	357.78	596.122	739.06		753.912	644.286	0.752884	1.07423
0	1	0	34.45	26.39	33.01	22.58	2.36	262.37	281.8	221.13	270.85	343.66	39915.2	28259.5	25460.6	41857.2	42415.5	75.5647	144.123	161.887	141.771	7.02967	277.437	327.131	220.414	286.444	218.938	812.198	592.348	598.668	664.563	347.158	30.7435	27.1721	24.5437	30.0771	21.509	171.214	177.56	167.561	228.191	191.56	927.59	1105.55	1031.5	1009.18	949.843	1.24316	1.5252
1	0	-0.44	22.7	38.87	30.71	12.34	1.79	264.79	262.97	253.32	319.34	344.28	48942.1	44099.5	35280.2	54919.8	52580.5	41.0347	76.413	75.5255	42.4545	7.50143	273.718	229.335	207.107	234.312	209.86	763.24	525.238	331.426	666.536	580.766	18.014	9.20768	7.54769	11.3557	10.6418	210.47	182.367	202.96	273.002	200.89	815.777	893.194	794.791	712.771	728.084	0.859138	0.910293
0	1	-0.07	38.84	27.48	14.61	10.86	5.32	265.39	272.67	241.33	241.33	320.58	41485.8	36179.7	38357.2	44287.4	40283.7	32.7901	96.472	63.7704	26.162	19.4232	177.504	118.044	84.554	132.162	215.297	1164.89	599.867	523.829	878.28	562.77	46.0442	23.5608	16.3194	16.5767	11.9737	216.525	212.565	218.001	218.678	214.463	601.992	654.231	598.173	549.615	646.489	1.06946	1.11658
1	1	-0.25	16.45	39.24	28.27	3.09	1.36	282.41	220.54	199.38	231.79	256.33	28516.9	23304.2	21865.1	30071.2	29119.3	12.921	120.533	118.737	15.9314	5.67466	178.798	91.4364	185.544	187.773	138.236	441.767	376.685	472.633	527.297	353.26	29.2567	13.5125	16.5221	17.7503	14.0413	445.656	445.68	405.658	428.184	423.167	643.546	694.419	657.252	577.347	711.454	1.62811	1.48417
1	1	-0.31	31	19.54	23.01	30.53	7.22	227.64	208.77	213.46	231.79	259.35	56008.5	56092.4	56260	62068.1	73039.3	60.4947	44.1304	24.2389	23.8319	15.8907	251.828	204.4	167.72	105.617	194.266	417.811	350.751	454.687	410.898	405.743	30.0608	20.6624	19.7227	11.7222	19.6542	216.036	199.676	221.615	256.001	265.797	733.934	725.595	738.408	664.636	755.573	2.05904	1.86882
0	1	-0.63	31.02	31.25		18.69	1.64	257.54	240.73		284.85	287.3	37901.4	25628.5		42415.5	35549.6	20.9512	76.2057		19.7934	6.03425	234.868	338.329		160.51	211.509	446.281	341.53		653.406	149.139	58.0766	28.1607		11.1092	20.0261	289.754	283.931		375.779	297.941	905.615	1171.26		1042.83	1089.73	1.27434	1.92011
0	0	-0.25	14.96	16.88	11.39	10.15	2.69	267.24	261.88	242.64	264.56	267.91	36586	39417	37026	39506.5	35447.5	36.77	83.36	48.9	16.69	3.15	234.942	206.177	259.174	200.145	266.009	403.025	412.943	406.776	415.853	359.073	16.1187	11.5868	12.0439	9.47982	10.7469	235.028	228.054	229.674	255.826	191.033	853.956	735.912	710.084	715.708	667.742	1.65646	1.71177
1	0	-0.06	24.57	23.66	22.02	21.52	2.57	274.64	212.1	209.54	238.04	288.2	40399.8	28264.9	33277.6	35360.2	46756.8	39.81	56.49	58.04	71.69	3.04	509.98	243.25	201.723	177.821	245.817	645.754	463.111	236.026	514.768	441.333	14.5801	8.19823	4.79032	10.7116	9.23881	308.673	263.604	288.051	301.205	319.098	568.173	518.974	575.712	505.403	732.105	1.0748	0.92763
0	0	-0.19	22.93	30.03	35.27	28.05	9.87	248.58	247.92	236.07	295.04	331.76	63323.4	65342	57686	64515.1	65894.2	51.92	52.83	48.73	47.87	7.66	139.914	126.359	81.2352	135.775	188.916	421.778	534.444	441.133	389.624	231.562	10.049	15.8714	10.8701	16.7795	13.2048	263.052	316.04	283.049	301.538	312.245	732.956	730.514	724.993	791.814	762.804	1.58516	1.92456
0			19.52	17.76	17.81	21.95		358.6	290.93	241.32	247.92		50530.9	34489.5	30285	40131.4		23.75	71.69	56.95	57.39		377.182	474.329	307.181	355.977		2225.8	862.598	1191.28	1100.49		41.614	21.4013	23.6246	23.1972		264.63	259.038	281.608	425.315		633.451	706.175	719.179	790.331		1.52729	2.11283
1	1	-0.25	20.22	25.49	23.86	19.8	11.25	215.31	222.41	185.08	179.55	285.48	39150.2	36235	34489.5	34663.3	51151.4	48	72.44	59.73	61.28	15.63	411.527	237.042	217.973	191.172	300.963	480.45	461.775	489.993	983.544	307.362	28.8619	24.1745	17.4751	23.9324	27.9411	259.307	246.809	226.521	242.85	271.7	888.31	761.596	731.456	783.114	878.983	2.03336	12.9494
1	1	-0.32	13.59	19.42	23.45	23.74	2.22	200.63	184.47	190.65	258.54	332.46	23783.1	21962.4	21634.8	28181.3	36761.8	70.16	53.79	57.39	57.32	12.72	505.329	303.435	250.893	217.521	158.286	805.134	487.663	459.505	720.174	375.377	48.6434	38.8092	18.3948	16.8992	17.6988	236.964	333.581	330.078	394.516	221.829	798.354	1123.75	1241.47	946.851	747.706	1.65287	2.45584
0	1	0	23.86	9.58	9.57	15.76	3.89	267.91	277.34	249.9	253.22	302.59	41656.9	48697.7	46572.8	48697.7	53912.2	85.09	33.45	16.56	7.45	8.2	333.855	206.005	234.006	230.01	249.343	426.117	303.307	281.487	903.133	486.996	25.7123	22.6153	25.1402	20.782	33.5349	245.679	256.28	230.615	238.678	239.162	676.586	710.24	649.89	720.044	771.453	2.29101	2.58499
0	1	0.13	19.96	23.54	23.31	19.56	1.99	255.21	217.89	253.22	267.24	295.04	37466.5	30285	33450.2	41747	50974	37.21	57.32	72.93	38.35	11.62	237.255	244.702	198.871	190.464	147.144	852.329	1030.36	1331.22	1016.38	458.047	29.092	27.7839	26.2161	25.8374	30.061	288.62	294.252	286.669	331.124	328.55	926.935	977.914	970.992	917.637	853.319	1.76397	2.40092
1	1	-0.52	22.78	41.94	39.89	15.01	1.81	241.33	238.94	241.93	240.73	252.12	57770.8	53999.8	53498.5	51080.9	68940.7	65.0479	159.462	152.012	71.5282	18.4827	255.965	210.344	259.326	186.892	189.79	603.775	307.805	-	474.946	511.075	37.0305	17.8362	17.7503	12.2318	15.8572	216.567	192.241	201.954	218.809	240.932	813.724	713.632	673.062	591.681	565.985	3.07581	2.97826
0	1	0	37.81	20.17		36.96	9.62	258.74	239.54		237.15	263.58	66473.7	52330.3		74580.9	77929.7	70.5739	153.148		163.984	43.5688	328.834	702.232		749.222	174.116	1352.14	1085.16		879.829	645.274	40.6711	48.8857		35.4322	31.1782	378.146	-		552.328	291.091	1001.54	-		1419.26	993.796	2.43964	3.50786
1			42.56	32.41		15.94		179.23	205.84		216.41		45418.5	56092.4		52080.2		18.5506	77.5455		38.6122		675.622	1046.69		196.73		339.005	778.639		338.243		47.9284	43.7533		14.8157		195.909	275.881		283.026		770.999	931.648		1156.69		10.5467	4.43186
1	1	-0.06	44.42	36.44	37.72	39.07	2.03	213.46	221.13	226.45	306.96	287.91	59874.3	61814.6	44287.4	64946	66049.1	24.409	129.787	144.41	84.3074	10.1268	997.501	626.57	236.361	291.491	271.85	367.127	1164.42	558.879	876.288	478.489	35.9633	24.0178	18.3816	19.5027	19.0607	231.941	291.983	244.32	288.759	184.582	576.177	889.381	1184.61	962.138	662.148	2.31243	2.18272
0			14.91	26.21	35.26	34.58		278.14	227.04	275.71	284.24		39455.7	26894.9	35909.4	50249.3		126.534	157.786	154.132	136.903		1148.36	890.56	646.546	495.896		878.639	208.449	194.911	404.773		145.428	48.7576	51.1874	48.5521		363.859	508.909	663.514	730.966		1301.98	1341.93	1501.52	1692.4		4.40472	3.725
0	1	0.07	16.05	17.11	25.2	13.26	27.42	212.88	170.8	164.23	194.46	284.24	33406.6	14840.4	16957.6	33052.2	31817.7	28.3848	151.543	162.806	157.513	26.1016	1467.49	703.426	450.13	300.229	1096.41	1351.85	264.787	219.475	290.499	355.021	208.988	52.7805	34.9838	39.6285	60.0361	209.872	343.561	405.415	422.993	816.042	423.177	755.108	843.429	894.854	1081.72	4.52439	2.41448
1	0	-0.08	29.62	29.21	36.35	37.56	7.78	188.27	179.19	209.47	219.26	273.26	22647.6	18741	23017.5	24135.2	30507.5	110.274	177.345	199.697	193.032	12.5	804.264	569.366	505.678	494.907	526.307	1009.4	847.537	584.228	956.292	814.136	24.5056	21.1688	21.7015	26.4836	30.4677	228.803	270.31	323.412	406.369	767.696	695.283	916.559	1066.97	792.67	961.805	3.55487	3.58567
0			32.2	23.58				193.98	197.99				42569.9	41299.9				192.08	184.72				489.094	693.596				264.902	692.849				55.7561	69.9259				407.291	361.676				1284.63	1637.92				7.01334	11.854
0	1	0.06	23.55	31.94	19.82	34.15	13.73	202.43	196.27	182.02	223.07	300.69	30294.1	22943.4	16921.1	23314.4	34822.9	52.6395	159.382	183.386	180.515	14.4424	1020.59	673.789	953.147	284.73	245.611	1421.76	1630.07	1192.09	469.786	1210.77	74.8581	51.9347	80.2209	33.4724	28.3595	255.662	274.955	302.514	368.168	351.189	634.697	1092.93	1307.27	1443.1	1293.18	2.30117	1.91469
			serum	serum	serum	serum	serum	serum	serum	serum	serum	serum	serum	serum	serum	serum	serum	serum	serum	serum	serum	serum	citratplasma	citratplasma	citratplasma	citratplasma	citratplasma	serum	serum	serum	serum	serum	serum	serum	serum	serum	serum	serum	serum	serum	serum	serum	serum	serum	serum	serum	serum	serum	serum
			pg/mL	pg/mL	pg/mL	pg/mL	pg/mL	ng/mL	ng/mL	ng/mL	ng/mL	ng/mL	pg/mL	pg/mL	pg/mL	pg/mL	pg/mL	mg/L	mg/L	mg/L	mg/L	mg/L	pg/mL	pg/mL	pg/mL	pg/mL	pg/mL	ng/mL	ng/mL	ng/mL	ng/mL	ng/mL	pg/mL	pg/mL	pg/mL	pg/mL	pg/mL	ng/mL	ng/mL	ng/mL	ng/mL	ng/mL	ng/mL	ng/mL	ng/mL	ng/mL	ng/mL	pg/mL	pg/mL
							,
[truncated: 3 more columns]
